# Supplementary material for: Transoral Outlet Reduction (TORe) for the Treatment of Weight Regain and Dumping Syndrome after Roux-en-Y Gastric Bypass
Source: Medicina (Kaunas). 2023 Jan 8;59(1):125. doi: 10.3390/medicina59010125 (PMC9865659; doi:10.3390/medicina59010125)
Supplement: Supplementary file 1 [file medicina-59-00125-s001.zip]

Archive with 1 entries (1 files):
- TORe DOS_0.mp4
